# Supplementary material for: Spatially-Localized Functionalization on Nanostructured Surfaces for Enhanced Plasmonic Sensing Efficacy
Source: Nanomaterials (Basel). 2022 Oct 13;12(20):3586. doi: 10.3390/nano12203586 (PMC9609756; doi:10.3390/nano12203586)
Supplement: Supplementary file 1 [file nanomaterials-12-03586-s001.zip]

Archive with 1 entries (1 files):
- nanomaterials-1928477-supplementary.pdf
